# Supplementary material for: Putting a “C60 Ball” and Chain to Chlorin e6 Improves Its Cellular Uptake and Photodynamic Performances
Source: Pharmaceuticals (Basel). 2023 Sep 20;16(9):1329. doi: 10.3390/ph16091329 (PMC10538216; doi:10.3390/ph16091329)
Supplement: Supplementary file 1 [file pharmaceuticals-16-01329-s001.zip]

Archive with 1 entries (1 files):
- pharmaceuticals-2556708-supplementary.pdf
